# Supplementary material for: Cnidarian–algal partnerships structure bacterial communities during strobilation in Cassiopea xamachana
Source: ISME Commun. 2026 Jun 5;6(1):ycag147. doi: 10.1093/ismeco/ycag147 (PMC13298644; doi:10.1093/ismeco/ycag147)
Supplement: Supplementary_material_ycag147 [file supplementary_material_ycag147.zip]

Archive with 6 entries (6 files):
- Suppl_Fig5.pdf
- Supplementary Fig captions_2026_05_23.docx
- Suppl_Fig1.pdf
- Suppl_Fig2.pdf
- Suppl_Fig3.pdf
- Suppl_Fig4.pdf
